# Supplementary material for: The Presentation and Treatment of Myointimoma: A Systematic Review and the First Case Report of Penile Myointimoma as a Cause of Urethral Obstruction
Source: J Clin Med. 2026 Feb 1;15(3):1130. doi: 10.3390/jcm15031130 (PMC12897719; doi:10.3390/jcm15031130)
Supplement: Supplementary file 1 [file jcm-15-01130-s001.zip]

Archive with 1 entries (1 files):
- jcm-4111463-supplementary.pdf
